# Supplementary material for: Air Stabilization of Li7P3S11 Solid-State Electrolytes through Laser-Based Processing
Source: Nanomaterials (Basel). 2023 Jul 29;13(15):2210. doi: 10.3390/nano13152210 (PMC10421269; doi:10.3390/nano13152210)
Supplement: Supplementary file 1 [file nanomaterials-13-02210-s001.zip]

Archive with 1 entries (1 files):
- Laser Paper Supplementary Information Final.pdf
